# Supplementary material for: Specific MiRNAs in naïve T cells associated with Hepatitis C Virus-induced Hepatocellular Carcinoma
Source: J Cancer. 2021 Jan 1;12(1):1–9. doi: 10.7150/jca.49594 (PMC7738825; doi:10.7150/jca.49594)
Supplement: Supplementary file 1 — Supplementary figures and tables. [file jcav12p0001s1.zip]

Archive with 12 entries (12 files):
- Supplementary Figure S1.tif
- __MACOSX/._Supplementary Figure S1.tif
- Supplementary Figure S2.png
- __MACOSX/._Supplementary Figure S2.png
- Supplementary Figure S3.png
- __MACOSX/._Supplementary Figure S3.png
- Supplementary Table SI.xlsx
- __MACOSX/._Supplementary Table SI.xlsx
- Supplementary Table SII.xlsx
- __MACOSX/._Supplementary Table SII.xlsx
- Supplementary Table SIII.xlsx
- __MACOSX/._Supplementary Table SIII.xlsx
