# Supplementary material for: Specific MiRNAs in naïve T cells associated with Hepatitis C Virus-induced Hepatocellular Carcinoma
Source: J Cancer. 2021 Jan 1;12(1):1–9. doi: 10.7150/jca.49594 (PMC7738825; doi:10.7150/jca.49594)
Supplement: Supplementary file 1 — Supplementary figures and tables. [file jcav12p0001s1.zip › Supplementary Table SI.xlsx]

## Sheet: Sheet1
Table SI. The Peason’s correlation coefficient between MKI67 and CCs
	Unclassified CC	C03_CD8-SLC4A1	C01_CD8-LEF1	C04_CD8-LAYN	C06_CD4-CCR7	C09_CD4-GZMA	C08_CD4-CTLA4	C10_CD4-CXCL13
P-value	3.30x10-3	0.10	0.34	0.51	2.37x10-2	0.57	0.94	0.34
Correlation coefficient	-0.83	-0.56	0.34	-0.24	0.70	0.21	0.03	0.34
