# Supplementary material for: Specific MiRNAs in naïve T cells associated with Hepatitis C Virus-induced Hepatocellular Carcinoma
Source: J Cancer. 2021 Jan 1;12(1):1–9. doi: 10.7150/jca.49594 (PMC7738825; doi:10.7150/jca.49594)
Supplement: Supplementary file 1 — Supplementary figures and tables. [file jcav12p0001s1.zip › Supplementary Table SII.xlsx]

## Sheet: Sheet1
Supplementary Table SII. Lists of the CC-related and DE miRNAs
miRNA Name	Type		Legend
hsa-let-7a-5p	CC		CC	CC-related miRNAs
hsa-let-7b-3p	CC		DE	Differentially expressed miRNAs in HCV-HCC liver tissue
hsa-let-7e-3p	CC		INTERSECTION	Intersection of the CC and DE miRNAs
hsa-let-7f-1-3p	CC
hsa-miR-1-3p	CC
hsa-miR-101-2-5p	CC
hsa-miR-101-3p	CC
hsa-miR-101-5p	CC
hsa-miR-106a-5p	CC
hsa-miR-10a-3p	CC
hsa-miR-10a-5p	CC
hsa-miR-10b-3p	CC
hsa-miR-1185-1-3p	CC
hsa-miR-1248	CC
hsa-miR-125a-5p	CC
hsa-miR-125b-2-3p	CC
hsa-miR-125b-5p	CC
hsa-miR-126-5p	CC
hsa-miR-128-1-5p	CC
hsa-miR-1291	CC
hsa-miR-1307-3p	CC
hsa-miR-130a-5p	CC
hsa-miR-136-5p	CC
hsa-miR-139-3p	CC
hsa-miR-141-3p	CC
hsa-miR-142-3p	CC
hsa-miR-142-5p	CC
hsa-miR-143-3p	CC
hsa-miR-143-5p	CC
hsa-miR-144-3p	CC
hsa-miR-144-5p	CC
hsa-miR-145-3p	CC
hsa-miR-145-5p	CC
hsa-miR-1468-5p	CC
hsa-miR-146a-3p	CC
hsa-miR-146b-3p	CC
hsa-miR-146b-5p	CC
hsa-miR-147b-5p	CC
hsa-miR-148b-5p	CC
hsa-miR-150-5p	CC
hsa-miR-151a-3p	CC
hsa-miR-1537-3p	CC
hsa-miR-16-5p	CC
hsa-miR-17-3p	CC
hsa-miR-17-5p	CC
hsa-miR-181b-3p	CC
hsa-miR-181c-3p	CC
hsa-miR-181c-5p	CC
hsa-miR-185-3p	CC
hsa-miR-186-5p	CC
hsa-miR-187-3p	CC
hsa-miR-18a-5p	CC
hsa-miR-191-3p	CC
hsa-miR-193b-5p	CC
hsa-miR-195-5p	CC
hsa-miR-196b-5p	CC
hsa-miR-199a-3p	CC
hsa-miR-199b-5p	CC
hsa-miR-19b-1-5p	CC
hsa-miR-200a-3p	CC
hsa-miR-200b-3p	CC
hsa-miR-200c-3p	CC
hsa-miR-204-5p	CC
hsa-miR-206	CC
hsa-miR-20a-3p	CC
hsa-miR-20a-5p	CC
hsa-miR-20b-5p	CC
hsa-miR-21-5p	CC
hsa-miR-212-5p	CC
hsa-miR-218-5p	CC
hsa-miR-219a-1-3p	CC
hsa-miR-22-3p	CC
hsa-miR-221-3p	CC
hsa-miR-222-3p	CC
hsa-miR-223-3p	CC
hsa-miR-224-3p	CC
hsa-miR-2277-5p	CC
hsa-miR-23a-3p	CC
hsa-miR-23a-5p	CC
hsa-miR-24-2-5p	CC
hsa-miR-2681-3p	CC
hsa-miR-27a-3p	CC
hsa-miR-27a-5p	CC
hsa-miR-27b-3p	CC
hsa-miR-27b-5p	CC
hsa-miR-296-3p	CC
hsa-miR-296-5p	CC
hsa-miR-299-5p	CC
hsa-miR-29a-3p	CC
hsa-miR-29b-1-5p	CC
hsa-miR-29b-2-5p	CC
hsa-miR-29b-3p	CC
hsa-miR-29c-3p	CC
hsa-miR-301a-3p	CC
hsa-miR-301a-5p	CC
hsa-miR-301b-3p	CC
hsa-miR-3129-3p	CC
hsa-miR-3145-5p	CC
hsa-miR-3173-5p	CC
hsa-miR-32-3p	CC
hsa-miR-32-5p	CC
hsa-miR-320a-3p	CC
hsa-miR-324-5p	CC
hsa-miR-337-5p	CC
hsa-miR-339-3p	CC
hsa-miR-340-3p	CC
hsa-miR-3609	CC
hsa-miR-3613-3p	CC
hsa-miR-3613-5p	CC
hsa-miR-3615	CC
hsa-miR-3620-3p	CC
hsa-miR-363-3p	CC
hsa-miR-3651	CC
hsa-miR-3664-3p	CC
hsa-miR-369-3p	CC
hsa-miR-369-5p	CC
hsa-miR-372-3p	CC
hsa-miR-374a-3p	CC
hsa-miR-376a-2-5p	CC
hsa-miR-376a-5p	CC
hsa-miR-376c-3p	CC
hsa-miR-379-5p	CC
hsa-miR-380-5p	CC
hsa-miR-411-3p	CC
hsa-miR-425-5p	CC
hsa-miR-449a	CC
hsa-miR-450a-1-3p	CC
hsa-miR-450a-2-3p	CC
hsa-miR-450b-5p	CC
hsa-miR-451a	CC
hsa-miR-452-5p	CC
hsa-miR-4645-3p	CC
hsa-miR-4705	CC
hsa-miR-4766-3p	CC
hsa-miR-4772-5p	CC
hsa-miR-4802-3p	CC
hsa-miR-4802-5p	CC
hsa-miR-483-3p	CC
hsa-miR-487a-5p	CC
hsa-miR-487b-3p	CC
hsa-miR-490-5p	CC
hsa-miR-494-3p	CC
hsa-miR-497-5p	CC
hsa-miR-4999-5p	CC
hsa-miR-5010-3p	CC
hsa-miR-503-3p	CC
hsa-miR-503-5p	CC
hsa-miR-505-3p	CC
hsa-miR-505-5p	CC
hsa-miR-532-3p	CC
hsa-miR-539-5p	CC
hsa-miR-542-3p	CC
hsa-miR-548ay-3p	CC
hsa-miR-548b-3p	CC
hsa-miR-548e-5p	CC
hsa-miR-548j-5p	CC
hsa-miR-548s	CC
hsa-miR-551b-3p	CC
hsa-miR-5589-3p	CC
hsa-miR-5589-5p	CC
hsa-miR-5590-5p	CC
hsa-miR-5690	CC
hsa-miR-576-5p	CC
hsa-miR-580-3p	CC
hsa-miR-589-3p	CC
hsa-miR-592	CC
hsa-miR-597-3p	CC
hsa-miR-6125	CC
hsa-miR-624-5p	CC
hsa-miR-627-5p	CC
hsa-miR-628-3p	CC
hsa-miR-6502-5p	CC
hsa-miR-6513-3p	CC
hsa-miR-6513-5p	CC
hsa-miR-6515-5p	CC
hsa-miR-652-3p	CC
hsa-miR-655-3p	CC
hsa-miR-659-5p	CC
hsa-miR-664b-5p	CC
hsa-miR-6733-5p	CC
hsa-miR-6761-5p	CC
hsa-miR-6842-3p	CC
hsa-miR-6843-3p	CC
hsa-miR-766-5p	CC
hsa-miR-7705	CC
hsa-miR-7706	CC
hsa-miR-802	CC
hsa-miR-874-3p	CC
hsa-miR-885-5p	CC
hsa-miR-887-3p	CC
hsa-miR-96-5p	CC
hsa-miR-98-5p	CC
hsa-miR-9985	CC
hsa-miR-552-3p	DE
hsa-miR-4686	DE
hsa-miR-520f-3p	DE
hsa-miR-518f-3p	DE
hsa-miR-518c-5p	DE
hsa-miR-524-5p	DE
hsa-miR-519a-5p	DE
hsa-miR-216a-3p	DE
hsa-miR-375-3p	DE
hsa-miR-182-5p	DE
hsa-miR-216b-5p	DE
hsa-miR-217-5p	DE
hsa-miR-424-5p	DE
hsa-miR-10b-5p	INTERSECTION
hsa-miR-183-5p	INTERSECTION
hsa-miR-190b-5p	INTERSECTION
hsa-miR-204-3p	INTERSECTION
hsa-miR-216a-5p	INTERSECTION
hsa-miR-4521	INTERSECTION
hsa-miR-552-5p	INTERSECTION
